# Supplementary material for: PAK1 regulates oligodendroglial proliferation and repopulation in homeostatic and demyelinating brain
Source: Cell Mol Life Sci. 2025 Jun 28;82(1):260. doi: 10.1007/s00018-025-05728-3 (PMC12209112; doi:10.1007/s00018-025-05728-3)
Supplement: Supplementary file 1 — Supplementary file1 (XLSX 13 KB) [file 18_2025_5728_MOESM1_ESM.xlsx]

## Sheet: Statistical Parameters
Figure Panels	Statistical Methods	biological replicates (n)	F or t(df) and P values	post hoc test P value
Fig. 1A - PAK1	One-way ANOVA Tukey's multiple comparisons test	n=3 each time points	F (4, 10) = 0.1779 P=0.9447
Fig. 1A - p-PAK1	One-way ANOVA Tukey's multiple comparisons test	n=3 each time points	F (4, 10) = 28.49 P<0.0001	Day 1 vs Day 0, P=0.048; Day 2 vs Day 0, P=0.003; Day 4 vs Day 0, P<0.0001; Day 7 vs Day 0, P<0.0001
Fig. 1F - PAK1	One-way ANOVA Tukey's multiple comparisons test	n=3 each time points	F(4, 10) = 16.53 P=0.0002	Day 4 vs Day 0, P=0.0404; Day 7 vs Day 0, P<0.0001
Fig. 1G - p-PAK1	One-way ANOVA Tukey's multiple comparisons test	n=3 each time points	F(4,10) = 16.06 P=0.0002	Day 2 vs Day 0, P=0.006; Day 4 vs Day 0, P=0.0004; Day 7 vs Day 0, P=0.0001
Fig. S1E - PAK1	One-way ANOVA Tukey's multiple comparisons test	n=8 each cell population	F(3,28) = 44.15 P<0.0001	O4 vs CD11b, P=0.0084; O4 vs ACSA2, P<0.0001; O4 vs triple neg, P<0.0001
Fig. S1E - PAK2	One-way ANOVA Tukey's multiple comparisons test	n=8 each cell population	F(3,28) = 9.306 P=0.0002	O4 vs CD11b, P=0.0018; O4 vs ACSA2, P=0.9989; O4 vs triple neg, P0.9141
Fig. S1E - PAK3	One-way ANOVA Tukey's multiple comparisons test	n=8 each cell population	F(3,28) = 39.55 P<0.0001	O4 vs CD11b, P<0.0001; O4 vs ACSA2, P<0.0001; O4 vs triple neg, P<0.0001
Fig. 2B - PDGFRa+ OPCs	Two-tailed unpaired t test	n=4 each group	t(6) = 6.430, P=0.0007
Fig. 2C - % Ki67+PDGFRa+	Two-tailed unpaired t test	n=4 each group	t(6) = 6.717, P=0.0005
Fig. 2C - % EdU+PDGFRa+	Two-tailed unpaired t test	n=4 each group	t(6) = 4.702, P=0.0033
Fig. 2F - PDGFRa+ OPCs	Two-tailed unpaired t test	n=4 each group	t(6) = 4.623, P=0.0036
Fig. 2G - % Ki67+PDGFRa+	Two-tailed unpaired t test	n=4 each group	t(6) = 6.749, P=0.0005
Fig. 2G - % EdU+PDGFRa+	Two-tailed unpaired t test	n=4 each group	t(6) = 5.539, P=0.0015
Fig. 2H - % CC3+PDGFRa+	Two-tailed unpaired t test	n=4 each group	t(6) = 0.1713, P=0.8697
Fig. 2I - PDGFRa+	Two-tailed unpaired t test	n=4 each group	t(6) = 3.883, P=0.0081
Fig. 2I - % Ki67+PDGFRa+	Two-tailed unpaired t test	n=4 each group	t(6) = 2.604, P=0.0404
Fig. 2M - p-PDGFRa-Y754	One-way ANOVA Tukey's multiple comparisons test	n=3 each group	F(2, 6) = 7.144 P=0.0259	Active vs Ctrl P=0.0224
Fig. 2M - p-PDGFRa-Y849	One-way ANOVA Tukey's multiple comparisons test	n=3 each group	F(2, 6) = 25.03 P=0.0012	Active vs Ctrl P=0.0045
Fig. 2N - % Ki67+PDGFRa+	One-way ANOVA Tukey's multiple comparisons test	n=5 each group	F(2, 12) = 16.24 P=0.0004	Active vs Ctrl P=0.0149; Inactive vs Ctrl P=0.0489
Fig. 2N - Ki67+PDGFRa+	One-way ANOVA Tukey's multiple comparisons test	n=5 each group	F(2,12) = 5.50 P<0.0001	Active vs Ctrl P<0.0001; Inactive vs Ctrl P=0.0162
Fig. 3B - Pak1 mRNA	Two-tailed unpaired t test	n=4 Ctrl, n=6 cKO	t(8) = 3.817 P=0.0051
Fig. 3D - PDGFRa+ OPCs	Two-tailed unpaired t test	n=3 Ctrl, n=5 cKO	t(6) = 5.134 P=0.0021
Fig. 3E - PDGFRa+PH3+ OPCs	Two-tailed unpaired t test	n=4 Ctrl, n=6 cKO	t(8) = 5.364 P=0.0007
Fig. 3F - Ki67+PDGFRa+	Two-tailed unpaired t test	n=4 Ctrl, n=6 cKO	t(8) = 2.598 P=0.0317
Fig. 3F - Ki67+ mRNA	Two-tailed unpaired t test	n=4 Ctrl, n=6 cKO	t(8) = 3.969 P=0.0041
Fig. 3I - PDGFRa+	Two-tailed unpaired t test	n=5 Ctrl, n=3 cKO	t(6) = 2.471 P=0.0484
Fig. 3I - EdU+PDGFRa+	Two-tailed unpaired t test	n=5 Ctrl, n=3 cKO	t(6) = 3.380 P=0.0148
Fig. 3I - % EdU+PDGFRa+	Two-tailed unpaired t test	n=5 Ctrl, n=3 cKO	t(6) = 3.055 P=0.0224
Fig. 3J - Ki67+PDGFRa+	Two-tailed unpaired t test	n=5 Ctrl, n=3 cKO	t(6) = 4.090 P=0.0064
Fig. 3J - % Ki67+PDGFRa+	Two-tailed unpaired t test	n=5 Ctrl, n=3 cKO	t(6) = 6.781 P=0.0005
Fig. 3K - PH3+PDGFRa+	Two-tailed unpaired t test	n=5 Ctrl, n=3 cKO	t(6) = 2.967 P=0.0251
Fig. 3K -% PH3+PDGFRa+	Two-tailed unpaired t test	n=5 Ctrl, n=3 cKO	t(6) = 0.5686 P=0.5902
Fig. 3P - PDGFRa+	Two-tailed unpaired t test	n=5 each group	t(8) = 2.825 P=0.0223
Fig. 3P - Ki67+PDGFRa+	Two-tailed unpaired t test	n=5 each group	t(8) = 4.475 P=0.0021
Fig. 3R - EdU+PDGFRa+	Two-tailed unpaired t test	n=5 each group	t(8) = 6.654 P=0.0002
Fig. 3R - % EdU+PDGFRa+	Two-tailed unpaired t test	n=5 each group	t(8) = 3.431 P=0.0089
Fig. 3T - PH3+PDGFRa+	Two-tailed unpaired t test	n=5 each group	t(8) = 4.561 P=0.0018
Fig. 3T - % PH3+PDGFRa+	Two-tailed unpaired t test	n=5 each group	t(8) = 2.680 P=0.0279
Suppl Fig. 3B - Cell viability	One-way ANOVA Tukey's multiple comparisons test	n=3 each group	F(7,16) = 1.92 P=0.133
Suppl Fig. 3D - Sox10 mRNA	One-way ANOVA Tukey's multiple comparisons test	n=3 each group	F(2,6) = 1.744 P=0.2529
Suppl Fig. 3D - Pdgfra mRNA	One-way ANOVA Tukey's multiple comparisons test	n=3 each group	F(2,6) = 3.331 P=0.1064
Suppl Fig. 3D - Mbp mRNA	One-way ANOVA Tukey's multiple comparisons test	n=3 each group	F(2,6) =7.917 P=0.0208	FRAX vs Ctrl P=0.0158; IPA3 vs Ctrl P=0.0469
Suppl Fig. 3D - Plp1 mRNA	One-way ANOVA Tukey's multiple comparisons test	n=3 each group	F(2,6) =13.46 P=0.0061	FRAX vs Ctrl P=0.0037; IPA3 vs Ctrl P=0.0429
Suppl Fig. 3D - Mog mRNA	One-way ANOVA Tukey's multiple comparisons test	n=3 each group	F(2,6) =11.85 P=0.0082	FRAX vs Ctrl P=0.0051; IPA3 vs Ctrl P=0.0634
Suppl Fig. 3D - Opalin mRNA	One-way ANOVA Tukey's multiple comparisons test	n=3 each group	F(2,6) =29.86 P=0.0008	FRAX vs Ctrl P=0.0028; IPA3 vs Ctrl P=0.0006
Suppl Fig. 3E - % MBP+Sox10+	One-way ANOVA Tukey's multiple comparisons test	n=5 each group	F(2,12) =12.68 P=0.0011	FRAX vs Ctrl P=0.0009; IPA3 vs Ctrl P=0.0043
Suppl Fig. 5B - p-PAK1/PAK1	Two-tailed unpaired t test	n=4 each group	t(6) = 3.333 P=0.0157
Suppl Fig. 5C - Ki67+PDGFRa+	Two-tailed unpaired t test	n=4 each group	t(6) = 5.423 P=0.0016
Suppl Fig. 5D - PDGFRa+	Two-tailed unpaired t test	n=4 each group	t(6) = 3.124 P=0.0205
Suppl Fig. 5E - PH3+PDGFRa+	Two-tailed unpaired t test	n=4 each group	t(6) = 3.352 P=0.0154
Suppl Fig. 5F - Edu+PDGFRa+	Two-tailed unpaired t test	n=4 each group	t(6) = 4.274 P=0.0052
Suppl Fig. 5G - PDGFRa+	Two-tailed unpaired t test	n=4 each group	t(6) = 3.793 P=0.0090
Suppl Fig. 5H - Ki67+PDGFRa+	Two-tailed unpaired t test	n=4 each group	t(6) = 3.427 P=0.0140
Suppl Fig. 5G - PH3+PDGFRa+	Two-tailed unpaired t test	n=4 each group	t(6) = 2.838 P=0.0296
Suppl Fig. 6B - Sox10+	Two-tailed unpaired t test	n=4 each group	t(6) = 3.843 P=0.0085
Suppl Fig. 6C - CC1+Sox10+	Two-tailed unpaired t test	n=4 each group	t(6) = 2.651 P=0.0380
Suppl Fig. 6F - MBP	Two-tailed unpaired t test	n=4 each group	t(6) = 2.854 P=0.0290
Suppl Fig. 7B - GST-pi+Sox10+	Two-tailed unpaired t test	n=4 each group	t(6) = 2.483 P=0.0476
Suppl Fig. 7E - MBP	Two-tailed unpaired t test	n=4 each group	t(6) = 2.678 P=0.0366
Suppl Fig. 7G - GST-pi+Sox10+	Two-tailed unpaired t test	n=4 each group	t(6) = 2.475 P=0.0481
Suppl Fig. 8B - latency to fall	Two-tailed unpaired t test	n=10 Ctrl, n=8 Pak1 cKO	t(16) = 2.131 P=0.0489
Suppl Fig. 8G - latency to fall	Two-tailed unpaired t test	n=10 each group	t(18) = 0.6739 P=0.5089
Fig. 4C - PDGFRa+	Two-tailed unpaired t test	n=6 each group	t(10) = 3.046 P=0.0123
Fig. 4D - EdU+PDGFRa+	Two-tailed unpaired t test	n=6 each group	t(10) = 4.367 P=0.0014
Fig. 4D - % EdU+PDGFRa+	Two-tailed unpaired t test	n=6 each group	t(10) = 2.463 P=0.0335
Fig. 4F - PDGFRa+	Two-tailed unpaired t test	n=6 each group	t(10) = 3.154 P=0.0103
Fig. 4G - EdU+PDGFRa+	Two-tailed unpaired t test	n=6 each group	t(10) = 3.154 P=0.0103
Fig. 4H - % EdU+PDGFRa+	Two-tailed unpaired t test	n=6 each group	t(10) = 2.956 P=0.0143
Suppl Fig. 9B - GST-pi+	Two-tailed unpaired t test	n=6 each group	t(10) = 3.134 P=0.0106
Suppl Fig. 9C - MBP	Two-tailed unpaired t test	n=6 each group	t(10) = 2.824 P=0.0180
Suppl Fig. 9D - GST-pi+	Two-tailed unpaired t test	n=6 Cre Ctrl, n=5 Cre PID	t(9) = 2.518 P=0.0329
Suppl Fig. 9E - MBP	Two-tailed unpaired t test	n=6 Cre Ctrl, n=5 Cre PID	t(9) = 2.522 P=0.0327
